# Supplementary material for: Adherence to CPAP Therapy in Obstructive Sleep Apnea: A Prospective Study on Quality of Life and Determinants of Use
Source: Eur J Investig Health Psychol Educ. 2024 Aug 27;14(9):2463–75. doi: 10.3390/ejihpe14090163 (PMC11431498; doi:10.3390/ejihpe14090163)
Supplement: Supplementary file 1 [file ejihpe-14-00163-s001.zip]

Archive with 3 entries (3 files):
- Supplementary Figure 1.pdf
- Supplementary Figure 2.pdf
- Supplementary tables.pdf
